# Supplementary material for: Rational Fabrication of Defect-Rich and Hierarchically Porous Fe-N-C Nanosheets as Highly Efficient Oxygen Reduction Electrocatalysts for Zinc-Air Battery
Source: Molecules. 2023 Mar 23;28(7):2879. doi: 10.3390/molecules28072879 (PMC10095661; doi:10.3390/molecules28072879)
Supplement: Supplementary file 1 [file molecules-28-02879-s001.zip]

Archive with 1 entries (1 files):
- molecules-2269454-supplementary.pdf
